# Supplementary material for: Molecular Detection of Non-O157 Shiga Toxin-Producing Escherichia coli (STEC) Directly from Stool Using Multiplex qPCR Assays
Source: Microorganisms. 2022 Jan 31;10(2):329. doi: 10.3390/microorganisms10020329 (PMC8878958; doi:10.3390/microorganisms10020329)
Supplement: Supplementary file 1 [file microorganisms-10-00329-s001.zip]

Archive with 1 entries (1 files):
- microorganisms-1561308-supplementary.pdf
